# Supplementary material for: Fungal Endophyte Comprehensively Orchestrates Nodulation and Nitrogen Utilization of Legume Crop (Arachis hypogaea L.)
Source: J Fungi (Basel). 2026 Jan 13;12(1):65. doi: 10.3390/jof12010065 (PMC12843411; doi:10.3390/jof12010065)
Supplement: Supplementary file 1 [file jof-12-00065-s001.zip]

Archive with 1 entries (1 files):
- jof-4060727-supplementary.pdf
